# Supplementary material for: Increased Salivary BDNF and Improved Fundamental Motor Skills in Children Following a 3-Month Integrated Neuromuscular Training in Primary School
Source: J Funct Morphol Kinesiol. 2024 Aug 30;9(3):154. doi: 10.3390/jfmk9030154 (PMC11417929; doi:10.3390/jfmk9030154)
Supplement: Supplementary file 1 [file jfmk-09-00154-s001.zip]

Archive with 1 entries (1 files):
- jfmk-3154207-supplementary.pdf
